# Supplementary material for: A low-background Tet-On system based on post-transcriptional regulation using Csy4
Source: PLoS One. 2020 Dec 30;15(12):e0244732. doi: 10.1371/journal.pone.0244732 (PMC7773235; doi:10.1371/journal.pone.0244732)
Supplement: S1 Table — (XLSX) [file pone.0244732.s001.xlsx]

## Sheet: Sheet1
S1 Table. The primers used in this study.
Primer name	Primer sequence (5'–3')	Notes
pwssvie1F(BamHI)	ATGGGATCCCCTTGTTACTCATTTATTCCT	The primers of the WSSVie1 promoter used in plasmids 1–11
pwwsseie1R(AgeI)	CATGGTGGCACCGGTCTTGAGTGGAGAGAGAGA
mCherryF(AgeI)	AAGACCGGTGCCACCATGGTGAGCAAGGGC	The primers of mCherry used in plasmids 1–11
mCherryR(AflII)	TCAACCACTTAAGTCACTTGTACAGCTCGTCCA
gp64polyAF(AflII)	CAAGTGACTTAAGTGGTTGATTATGTTTATATTG	The primers of the opgp64 polyA signal used in plasmids 1–11
gp64polyAR(SpeI)	TTCACTAGTATCAAGTGCGGAAATTTATT
Opie2F(BamHI)	AGGGGATCCCATGATGATAAACAATGTAT	The primers of the Opie2 promoter used in plasmids 2–11 The primers of the Opie2 promoter used in plasmids 2–11 The primers of the Opie2 promoter used in plasmids 2–11 The primers of the Opie2 promoter used in plasmids 2–11 The primers of the Opie2 promoter used in plasmids 2–11
OPie2R(KpnI)	GGCGGTACCGTTGTGTCGCTGTAACAGAT
kidF(KpnI)	AACGGTACCGCCACCATGGAAAGAGGGGAAATCTG	The primers of the kid gene used in plasmid 2
kidR(AscI)	AAAGGCGCGCCTCAAGTCAGAATAGTGGACA
opie2paF(AscI)	TGAGGCGCGCCTTTGTATTGTCATGTTTTAA	The primers of the opie2 polyA signal used in plasmids 2–11
OPIE2PAR(XhoI)	GACCTCGAGTTTCGGGTGTGAACGCTTTT
Tet-on 3GF(KpnI)	AACGGTACCGCCACCATGTCTAGACTGGACAAGAG	The primers of Tet-On 3G used in plasmids 3–11
Tet-on 3GR(AscI)	AAGGCGCGCCTTACCCGGGGAGCATGTCAA
kidF(NotI)	CTTGCGGCCGCCACCATGGAAAGAGGGGAAATCTG	The primers of the kid gene used in plasmids 3, 4, and 11
kidR(SalI)	ATCGTCGACTCAAGTCAGAATAGTGGACA
sv40pAF(SalI)	TAAGTCGACGATCATAATCAGCCATACCA	The primers of the SV40 polyA signal used in plasmids 3–11
sv40pAR(XhoI)	AAACTCGAGGTAAGATACATTGATGAGTT
Acie1F(EcoRI)	ATCGAATTCGATGTCTTTGTGATGCGCGC	The primers of the Acie1 promoter used in plasmids 4 and 6
Acie1R	ATCTGGACATGGTGGCGCGTTAAAATTAATTTGCG
tTSF	ACGCGCCACCATGTCCAGATTAGATAAAAG	The primers of the tetracycline-controlled transcriptional silencer used in plasmids 4 and 6
tTSR	TCCCGGTACCTTACCAGGGGTCCTCTCCTT
HSVTKF(KpnI)	CCCCTGGTAAGGTACCGGGAGATGGGGGAG	The primers of the HSVTK polyA signal used in plasmids 4 and 6
HSVTKR(SpeI)	GATACTAGTGAACAAACGACCCAACACCC
TRE3GF(NsiI)	CGCATGCATTTCGTCTTCATTCGAGTTTA	The primers of the TRE3G promoter used in plasmids 3, 4, 5, and 6
TRE3GR(NotI)	GGTGGCGGCCGCAAGTATAAGACAAAAGTGTTG
lucF(NotI)	CTTGCGGCCGCCACCATGGAAGACGCCAAAAACAT	The primers of the firefly luciferase gene used in plasmids 5 and 6
LucR(SalI)	ATCGTCGACTTACAATTTGGACTTTCCGC
TRE3GF(NsiI)	CGCATGCATTTCGTCTTCATTCGAGTTTA	The primers of TRE3G promoter containing the csy4 recognition site used in plasmids 7–11
TRE3GR	GCTTTCTTAGCTGCCTATACGGCAGTGAACAAGTATAAGACAAAAGTGTT
lucF	GTATAGGCAGCTAAGAAAGCGGCCGCCACCATGGAAGACGCCAAAAACAT	The primers of TRE3G promoter containing the csy4 recognition site used in plasmids 7–11for plasmid 7-11
LucR(SalI)	ATCGTCGACTTACAATTTGGACTTTCCGC
pCMV-F(EcoRI)	ATCGAATTCCGCGTTACATAACTTACGGT	The primers of the CMV promoter used in plasmid 7
pCMV-R(csy4)	GATAATGATCCATGGTGGCGCTAGCGGATCTGACGGT
csy4F(CMV)	GCCACCATGGATCATTATCTGGATAT	The primers of csy4 used in plasmids 7–11
Csy4R(KpnI)	CCCGGTACCTTAAAACCAGGGCACGAAACCTC
HSVTKF	CTGGTTTTAAGGTACCGGGAGATGGGGGAG	The primers of the HSVTK polyA signal used in plasmids 7–11
HSVTKR(SpeI)	GATACTAGTGAACAAACGACCCAACACCC
pwssv(∆23)F(EcoRI)	ATCGAATTCAAATGGTGTAATCGCTGTTG	The primers of the WSSVIE1(∆23) promoter used in plasmids 8, 10, and 11
pwssv(∆23)R	AGATAATGATCCATGGTGGCGCTAGCCTTGAGTGGAGAGAGAGAGC
Acie1F(EcoRI)	ATCGAATTCGATGTCTTTGTGATGCGCGC	The primers of the Acie1 promoter used in plasmid 9
Pacie1R(csy4)	AGATAATGATCCATGGTGGCCGCGTTAAAATTAATTTGCG
TRE3GF2	AACAAAACTTTTATCGAATTTTCGTCTTCATTCGAGTTTA	The primers of the TRE3G promoter used in plasmids 10 and11
TRE3GR2	TGCCCTGGTTAAGTATAAGACAAAAGTGTTG
rcsy4F	TCTTATACTTAACCAGGGCACGAAACCTCC	The primers of reverse csy4 used in plasmids 10 and 11
rcsy4R(EcoRI)	GCGATTACACCATTTGAATTCTGGGAGAACGCCTGCGGATC
q-lucF	GAAATGTCCGTTCGGTTGGC	The primers used for the quantitative real-time PCR
q-lucR	TCCGATAAATAACGCGCCCA
q-RlucF	TCGCCTCCTGGATCACTACA	The primers used for the quantitative real-time PCR
q-RlucR	AGTGAAAGGCCAGACAAGCC
The restriction enzyme sites were underlined
